# Supplementary material for: Copy number variation in DRC1 is the major cause of primary ciliary dyskinesia in the Japanese population
Source: Mol Genet Genomic Med. 2020 Jan 20;8(3):e1137. doi: 10.1002/mgg3.1137 (PMC7057087; doi:10.1002/mgg3.1137)
Supplement: Supplementary file 2 [file MGG3-8-e1137-s002.xlsx]

## Sheet: Sheet1
Table S1. Primer sequences used in Sanger sequencing for verification of the panel.
Gene	Exon	Forward primer (5′->3′)	Reverse primer (5′->3′)
DRC1	1	CAGCTCCGCTAACACGACC	CCTGAACCTTCCCGAAGAAATGT
DRC1	2	GCAATCCTCCTGTCTTGGTCTC	TGAAGATGGGAACAGACTACC
DRC1	3	GGTTGCTACACAGAGGCTAC	AGTCACCCTCCAACAATTCG
DRC1	4	TTGAGTTTGATTTTGGGCGGG	TGGTTATGATGGCAAATTTAATGCT
DRC1	1–4	ATCAAGGGACTTCCCAGTCAGAG	GCTTTCTGCACATTGGATTTGG
