# Supplementary material for: Copy number variation in DRC1 is the major cause of primary ciliary dyskinesia in the Japanese population
Source: Mol Genet Genomic Med. 2020 Jan 20;8(3):e1137. doi: 10.1002/mgg3.1137 (PMC7057087; doi:10.1002/mgg3.1137)
Supplement: Supplementary file 3 [file MGG3-8-e1137-s003.xlsx]

## Sheet: Sheet1
Table S2. Details of all the variants detected in 35 PCD families.
Gene (reference sequences)	family	Patient ID	DNA changes
DRC1 (NC_000002.11)	1	16162(III-1)	g.[26,620,908_26,648,655del]; [26,620,908_26,648,655del]
		17002(III-2)	g.[26,620,908_26,648,655del]; [26,620,908_26,648,655del]
		16163(III-3)	g.[26,620,908_26,648,655del]; [26,620,908_26,648,655del]
	2	4D4C4733(III-1)	g.[26,620,908_26,648,655del]; [26,620,908_26,648,655del]
	3	17B630C2	g.[26,620,908_26,648,655del]; [26,620,908_26,648,655del]
		342E9543	g.[26,620,908_26,648,655del]; [26,620,908_26,648,655del]
	4	J03	g.[26,620,908_26,648,655del]; [26,620,908_26,648,655del]
		J04	g.[26,620,908_26,648,655del]; [26,620,908_26,648,655del]
	5	0D389546	g.[26,620,908_26,648,655del]; [26,620,908_26,648,655del]
	6	1BD3A017	g.[26,620,908_26,648,655del]; [26,620,908_26,648,655del]
	7	16039	g.[26,620,908_26,648,655del]; [26,620,908_26,648,655del]
	8	16052	g.[26,620,908_26,648,655del]; [26,620,908_26,648,655del]
	9	AEB51AF4	g.[26,620,908_26,648,655del]; [26,620,908_26,648,655del]
	10	16149	g.[26,620,908_26,648,655del]; [26,620,908_26,648,655del]
	11	17028	g.[26,620,908_26,648,655del]; [26,620,908_26,648,655del]
	12	17059	g.[26,620,908_26,648,655del]; [26,620,908_26,648,655del]
	13	17061	g.[26,620,908_26,648,655del]; [26,620,908_26,648,655del]
	14	18003	g.[26,620,908_26,648,655del]; [26,620,908_26,648,655del]
	15	18046	g.[26,620,908_26,648,655del]; [26,620,908_26,648,655del]
	16	18047	g.[26,620,908_26,648,655del]; [26,620,908_26,648,655del]
	17	18097	g.[26,620,908_26,648,655del]; [26,620,908_26,648,655del]
DNAH5 (NM_001369.2)	18	6AD27D9E	c.[5367delT];[9018C>T]
		B9D2ACF6	c.[5367delT];[9018C>T]
	19	60B0936D	c.[7550_7556del;7561_7573del];[13837delG]
		267077B2	c.[7550_7556del;7561_7573del];[13837delG]
	20	17076	c. [5563_5564insA];[9365del]
		J11	c.[5563_5564insA];[9365del]
	21	4B99CF02	c.[5983C>T];[9101delG]
	22	9067D2CF	c.[894C>G];[5563_5564insA]
	23	16147	c.[9018C>T(;) 9502C>T]
	24	17056	c.[5563_5564insA];[6423_6424del]
	25	17070	c.[2584T>C];[9018C>T]
	26	17118	c.[9018C>T];[9286C>T]
	27	18064	c.[10616G>A(;)13286G>A]
	28	18077	c.[5367del(;)1599_1600insT]
DNAH11 (NM_001277115.1)	29	18071	c.[9674T>G];[12310C>T]
	30	18068	c.[940T>A];[1148G>A]
	31	18087	c.[794G>A;10411G>A];[c.2874A>C]
	32	18094	c. [10353+1G>A(;)12331C>T]
DNAI1 (NM_012144.3)	33	F151650B	c.[1163G>A];[1163G>A]
		7091BE95	c.[1163G>A];[1163G>A]
CCDC40 (NM_017950.3)	34	BCCAEFFF	c.[580-1G>C(;)2527C>T]
RSPH4A (NM_001010892.2)	35	16073	c.[102T>G];[102T>G]
